# Supplementary material for: Systematic Review of COVID-19-Related Physical Activity-Based Rehabilitations: Benefits to Be Confirmed by More Robust Methodological Approaches
Source: Int J Environ Res Public Health. 2022 Jul 25;19(15):9025. doi: 10.3390/ijerph19159025 (PMC9331032; doi:10.3390/ijerph19159025)
Supplement: Supplementary file 1 [file ijerph-19-09025-s001.zip]

Archive with 1 entries (1 files):
- ijerph-1757327-supplementary.pdf
